# Supplementary material for: The genome-wide landscape of C:G > T:A polymorphism at the CpG contexts in the human population
Source: BMC Genomics. 2020 Mar 30;21:270. doi: 10.1186/s12864-020-6674-1 (PMC7106825; doi:10.1186/s12864-020-6674-1)
Supplement: Supplementary file 1 — Additional file 1: Table S1. Statistics of CpGs and CGIs in the human reference genome GRCh37. Table S2. The number of reported C > T polymorphism positions at the CpG dinucleotides according to their allele frequencies in the human population. Table S3. The number of reported C > T polymorphism positions at the CpG dinucleotides, methylation of which is ≥67%, in the protein coding sequences. Table S4. The number of reported C > T polymorphism positions at the CpG dinucleotides, methylation of which is ≥67%, in the protein coding sequences according to their allele frequencies in the human population. Table S5. The number of reported C > T polymorphism positions at all the CpG dinucleotides in the protein coding sequences. [file 12864_2020_6674_MOESM1_ESM.xlsx]

## Sheet: Table S1
Table S1 (Fig. 1b, 1c & 1e)
	Number of CGI	Median Size of CGI [IQR]	Number of total C or G at CpG	relative ratio	relative ratio	Number of mutated C or G at CpG	Mutation ratio (%)
Total C or G at CpG	NA	NA	56169116	1		14579739	0.259569
C or G at CpG not in CGI	NA	NA	52021638	0.926161		14346973	0.275789
C or G at CpG in CGI	27718	560 [323-947]	4147478	0.0738391	1	232766	0.0561223
C or G at CpG in TSS-coding CGIs	9567	818 [540-1212]	1984596		0.478507	71727	0.0361419
C or G at CpG in TSS-noncoding CGIs	712	668 [408-1003]	117200		0.0282581	4797	0.04093
C or G at CpG in intergenic CGIs	5696	403 [272-662]	601434		0.145012	37422	0.0622213
C or G at CpG in intragenic-coding CGIs	7682	365 [257-632]	759016		0.183007	84759	0.11167
C or G at CpG in intragenic-noncoding CGIs	628	393 [264-698]	73452		0.01771	4402	0.0599303
C or G at CpG in miscellaneous CGIs	3433	698 [405-1095]	611780		0.147507	29659	0.0484798

## Sheet: Table S2
Table S2 (Fig. 1f)
Raw number	Number of total C or G at CpG	Number of mutated C or G at CpG	AF=0	0<AF<0.06	0.06≤AF<0.12	0.12≤AF<0.18	0.18≤AF<0.24	0.24≤AF<1	AF>0 Ratio
C or G at CpG not in CGI	51703250	16407786	35295464	15284146	225953	123312	92011	682364	0.317345
C or G at CpG in CGI	4147478	177294	3970184	167674	2767	1578	1140	4135	0.0427474
C or G at CpG in TSS-coding CGIs	1982770	74694	1908076	71176	854	451	322	1891	0.0376715
C or G at CpG in TSS-noncoding CGIs	116304	5052	111252	4704	87	37	41	183	0.0434379
C or G at CpG in intergenic CGIs	597266	39828	557438	37104	640	378	238	1468	0.0666839
C or G at CpG in intragenic-coding CGIs	758164	90950	667214	87102	912	487	345	2104	0.119961
C or G at CpG in intragenic-noncoding CGIs	73452	4680	68772	4350	75	45	24	186	0.0637151
								(Exclude chromosome Y)

## Sheet: Table S3
Table S3 (Fig. 3a)
Thousand Genome					ExAC					Number of total sites
Number of mutated sites	Synonymous SNPs	Missense SNPs	Nonsense SNPs		Number of mutated sites	Synonymous SNPs	Missense SNPs	Nonsense SNPs			Synonymous SNPs	Missense SNPs	Nonsense SNPs
TSS CGI	293	376	2		TSS CGI	682	1126	12		TSS CGI	850	1537	23
Intragenic CGI	10533	11249	77		Intragenic CGI	25413	38059	345		Intragenic CGI	30519	55703	985
Non CGI	118890	163790	4304		Non CGI	305145	552871	22636		Non CGI	369769	793025	54743

## Sheet: Table S4
Table S4 (Fig. 3b)
TSS CGI	singletons	doubletons	tripletons	AC=4	AC=5	AC>5
synonymous	125	98	83	55	44	277
missense	256	206	159	95	65	345
nonsense	5	2	0	1	1	3
Intragenic CGI	singletons	doubletons	tripletons	AC=4	AC=5	AC>5
synonymous	4540	4038	2964	2118	1588	10165
missense	10133	7133	4658	3031	2167	10937
nonsense	151	65	31	19	15	64
Non CGI	singletons	doubletons	tripletons	AC=4	AC=5	AC>5
synonymous	59770	48765	35188	25498	18560	117364
missense	147253	100827	66003	44582	31082	163124
nonsense	10062	4520	2287	1368	864	3535

## Sheet: Table S5
Table S5 (Fig. S4)
Thousand Genome					ExAC					Number of total sites
Number of mutated sites	Synonymous SNPs	Missense SNPs	Nonsense SNPs		Number of mutated sites	Synonymous SNPs	Missense SNPs	Nonsense SNPs			Synonymous SNPs	Missense SNPs	Nonsense SNPs
TSS CGI	6700	5990	46		TSS CGI	18975	24764	240		TSS CGI	115450	181835	2784
Intragenic CGI	18187	18078	110		Intragenic CGI	47866	68130	567		Intragenic CGI	114587	194250	2840
Non CGI	131752	179052	4748		Non CGI	339309	606964	24538		Non CGI	448684	936645	62091
